# Supplementary material for: Phosphorylation of Plant Ferredoxin-like Protein Is Required for Intensifying PAMP-Triggered Immunity in Arabidopsis thaliana
Source: Plants (Basel). 2025 Jul 3;14(13):2044. doi: 10.3390/plants14132044 (PMC12251578; doi:10.3390/plants14132044)
Supplement: Supplementary file 1 [file plants-14-02044-s001.zip]

Archive with 1 entries (1 files):
- plants-3679928-supplementary.pdf
